# Supplementary material for: Evaluation of mTOR, NFκB and BCL-2 Inhibitor Activity In Vitro in Karpas 1106P, a Primary Mediastinal B-Cell Lymphoma Cell Line
Source: Hematol Rep. 2026 Mar 24;18(2):25. doi: 10.3390/hematolrep18020025 (PMC13116572; doi:10.3390/hematolrep18020025)
Supplement: Supplementary file 1 [file hematolrep-18-00025-s001.zip]

Archive with 1 entries (1 files):
- hematolrep-4115675-supplementary.pdf
